# Supplementary material for: Maternal Neutrophil Depletion Fails to Avert Systemic Lipopolysaccharide-Induced Early Pregnancy Defects in Mice
Source: Int J Mol Sci. 2021 Jul 25;22(15):7932. doi: 10.3390/ijms22157932 (PMC8347248; doi:10.3390/ijms22157932)
Supplement: Supplementary file 1 [file ijms-22-07932-s001.zip]

Archive with 1 entries (1 files):
- ijms-1266489-SI.pdf
